# Supplementary material for: Protective Effects of Astodrimer Sodium 1% Nasal Spray Formulation against SARS-CoV-2 Nasal Challenge in K18-hACE2 Mice
Source: Viruses. 2021 Aug 20;13(8):1656. doi: 10.3390/v13081656 (PMC8402925; doi:10.3390/v13081656)
Supplement: Supplementary file 1 [file viruses-13-01656-s001.zip]

Archive with 1 entries (1 files):
- viruses-1290079-supplementary.pdf
